# Supplementary material for: Does reducing smartphone use impact physical activity?
Source: PLoS One. 2024 Oct 11;19(10):e0311248. doi: 10.1371/journal.pone.0311248 (PMC11469508; doi:10.1371/journal.pone.0311248)
Supplement: S1 Data — (XLS) [file pone.0311248.s002.xls]

## Sheet: smartphone2024
SEX	year	AGE	weight	height	BMI	TOWN	EDUCATION	MARRIED	CHILDREN	JOB	T1minute	T2minute	P1	P2	T2minusT1	P2minusP1	T2moinsT1supequalsoixante	T2moinsT1sup30	P2moinsP1supequal1000
2	1977	45	60	1.64	22.3081	1	1	1	3	3	120	80	3571	4000	-40	429	0	1	0
1	1947	75	84	1.88	23.7664	3	1	1	2	7	80	30	5000	5000	-50	0	0	1	0
1	1950	72	85	1.85	24.8356	5	4	1	2	7	45	45	25000	5000	0	-20000	0	0	0
1	1952	70	92	1.76	29.7004	3	1	1	3	7	90	107	3800	4936	17	1136	0	0	1
1	1953	69	77	1.77	24.5779	5	1	1	2	7	120	103	4800	4394	-17	-406	0	0	0
2	1953	69	55	1.58	22.0317	2	1	2	2	7	120	244	5000	1406	124	-3594	0	0	0
1	1954	68	86	1.7	29.7578	4	4	1	3	7	183	80	38500	60000	-103	21500	1	1	1
1	1955	67	81	1.78	25.565	3	1	1	3	7	239	207	3427	4000	-32	573	0	1	0
1	1955	67	83	1.68	29.4076	4	1	1	2	3	40	14	8000	8661	-26	661	0	0	0
1	1955	67	83	1.77	26.493	1	2	1	2	7	100	107	5800	7750	7	1950	0	0	1
2	1956	66	38	1.56	15.6147	4	1	1	3	7	110	120	95000	35000	10	-60000	0	0	0
2	1956	66	51	1.6	19.9219	1	1	1	3	3	114	132	3428	5841	18	2413	0	0	1
2	1956	66	51	1.6	19.9219	1	1	1	3	3	114	146	3458	2479	32	-979	0	0	0
2	1956	66	63.5	1.74	20.9737	4	4	2	3	7	68	68	4941	9067	0	4126	0	0	1
1	1957	65	75	1.74	24.7721	1	3	2	2	7	195	120	20000	30000	-75	10000	1	1	1
1	1959	63	87	1.78	27.4587	4	1	1	3	3	90	120	70000	70000	30	0	0	0	0
1	1960	62	114	1.78	35.9803	1	4	2	3	5	72	111	4235	1000	39	-3235	0	0	0
2	1960	62	58	1.64	21.5645	3	2	1	3	3	120	150	40000	15000	30	-25000	0	0	0
2	1960	62	47	1.59	18.591	2	2	1	3	7	38	60	10000	42000	22	32000	0	0	1
2	1960	62	65	1.64	24.1672	5	1	2	1	3	109	134	3500	2994	25	-506	0	0	0
1	1960	62	114	1.78	35.9803	1	4	2	3	5	72	100	3000	0	28	-3000	0	0	0
2	1961	61	72	1.67	25.8166	1	2	1	0	3	180	90	6000	15000	-90	9000	1	1	1
1	1961	61	125	1.74	41.2868	1	3	2	5	3	90	45	70000	9000	-45	-61000	0	1	0
2	1961	61	54	1.61	20.8325	3	2	1	2	3	101	71	10000	5000	-30	-5000	0	1	0
2	1962	60	58	1.7	20.0692	1	1	1	1	3	234	172	7500	8000	-62	500	1	1	0
2	1962	60	69.5	1.58	27.8401	4	1	1	3	3	77	60	4263	4477	-17	214	0	0	0
2	1962	60	53	1.6	20.7031	4	2	1	3	5	165	118	2200	2500	-47	300	0	1	0
1	1963	59	99	1.83	29.5619	4	1	2	3	3	210	72	5800	6800	-138	1000	1	1	1
2	1963	59	57	1.61	21.9899	5	1	1	2	3	29	53	25	25	24	25	0	0	25
1	1963	59	65	1.73	21.7181	4	3	2	2	5	270	180	3000	8571	-90	5571	1	1	1
1	1963	59	85	1.73	28.4005	1	1	1	4	3	82	49	25	5793	-33	25	0	1	25
1	1963	59	99	1.83	29.5619	4	1	2	3	3	210	80	6200	6800	-130	600	1	1	0
1	1963	59	72	1.77	22.9819	2	1	1	4	3	205	150	7800	6500	-55	-1300	0	1	0
2	1963	59	52	1.63	19.5717	4	1	1	2	3	5	0	25	5079	-5	25	0	0	25
1	1964	58	107	1.8	33.0247	3	3	1	2	3	120	120	4000	4000	0	0	0	0	0
2	1964	58	63	1.7	21.7993	4	2	2	1	4	270	170	19785	22800	-100	3015	1	1	1
2	1964	58	80	1.84	23.6295	1	2	1	3	3	90	180	7600	9000	90	1400	0	0	1
2	1964	58	60	1.72	20.2812	1	1	1	2	3	120	120	2922	5258	0	2336	0	0	1
2	1964	58	70	1.61	27.0051	4	1	1	3	3	330	295	600	5666	-35	5066	0	1	1
2	1964	58	48	1.57	19.4734	2	1	1	3	3	75	22	15660	6927	-53	-8733	0	1	0
1	1965	57	76	1.73	25.3934	3	2	1	2	5	60	30	4000	2700	-30	-1300	0	1	0
2	1965	57	85	1.65	31.2213	3	2	1	3	3	156	129	8209	8216	-27	7	0	0	0
1	1965	57	72	1.78	22.7244	3	2	2	0	5	360	180	25	35000	-180	25	1	1	25
2	1965	57	46	1.63	17.3134	1	1	1	2	4	106	57	3881	5078	-49	1197	0	1	1
1	1965	57	68	1.65	24.977	1	1	1	3	7	360	195	6000	5300	-165	-700	1	1	0
2	1965	57	59	1.71	20.1771	3	1	1	3	3	40	60	3900	3700	20	-200	0	0	0
2	1965	57	57	1.64	21.1927	4	2	2	2	4	90	120	15000	4500	30	-10500	0	0	0
1	1965	57	75	1.69	26.2596	1	1	1	2	3	65	60	1313	2000	-5	687	0	0	0
2	1966	56	59	1.64	21.9363	1	2	2	0	5	135	148	12000	11990	13	-10	0	0	0
2	1966	56	58	1.66	21.048	3	3	1	4	10	240	300	11500	9000	60	-2500	0	0	0
1	1966	56	90	1.77	28.7274	1	1	1	2	4	30	210	25	25	180	25	0	0	25
2	1966	56	80	1.73	26.7299	1	3	1	3	2	240	125	8000	8287	-115	287	1	1	0
2	1966	56	66	1.65	24.2424	1	1	1	3	4	127	67	5000	5891	-60	891	1	1	0
2	1966	56	65	1.65	23.8751	3	1	1	2	3	79	63	6528	8861	-16	2333	0	0	1
2	1966	56	63	1.65	23.1405	2	1	1	2	3	109	88	2154	3581	-21	1427	0	0	1
1	1966	56	83	1.8	25.6173	1	1	1	3	3	63	94	3200	3700	31	500	0	0	0
1	1966	56	71	1.97	18.2947	1	1	1	2	3	120	120	10000	10000	0	0	0	0	0
2	1966	56	58	1.66	21.048	3	3	1	4	10	240	322	11500	8011	82	-3489	0	0	0
2	1966	56	63	1.63	23.7118	2	3	1	2	7	252	183	6912	3890	-69	-3022	1	1	0
2	1966	56	80	1.73	26.7299	1	1	1	3	2	180	128	8000	8024	-52	24	0	1	0
2	1966	56	57	1.54	24.0344	5	1	1	4	3	311	277	3500	1128	-34	-2372	0	1	0
1	1966	56	70	1.72	23.6614	5	2	2	2	2	180	381	5200	6164	201	964	0	0	0
2	1966	56	57	1.54	24.0344	5	1	1	4	3	311	198	3500	2251	-113	-1249	1	1	0
2	1966	56	53	1.6	20.7031	4	1	2	1	3	80	75	8500	8000	-5	-500	0	0	0
1	1966	56	71	1.76	22.921	3	1	1	2	3	20	20	25	25	0	25	0	0	25
1	1967	55	80	1.76	25.8264	3	3	1	3	5	180	141	14000	75231	-39	61231	0	1	1
2	1967	55	57	1.6	22.2656	3	2	1	2	3	64	44	6000	8000	-20	2000	0	0	1
2	1967	55	70	1.7	24.2215	3	1	1	2	3	235	176	2762	2135	-59	-627	0	1	0
1	1967	55	97	1.74	32.0386	3	2	1	1	3	180	151	25000	12600	-29	-12400	0	0	0
2	1967	55	63	1.72	21.2953	3	1	1	3	3	230	166	2589	2562	-64	-27	1	1	0
2	1967	55	64	1.54	26.986	3	2	1	3	4	240	60	8000	35000	-180	27000	1	1	1
2	1968	54	71	1.64	26.398	1	1	2	3	3	270	175	2000	3500	-95	1500	1	1	1
1	1968	54	80	1.8	24.6914	3	1	1	3	3	90	42	7493	7291	-48	-202	0	1	0
1	1968	54	86	1.78	27.143	1	8	1	2	3	80	53	6000	6000	-27	0	0	0	0
1	1968	54	90	1.78	28.4055	1	1	1	2	3	92	195	8000	5000	103	-3000	0	0	0
1	1968	54	166	1.7	57.4394	3	1	1	3	3	180	118	4925	5500	-62	575	1	1	0
2	1969	53	52	1.57	21.0962	3	2	1	3	5	188	146	2948	2757	-42	-191	0	1	0
2	1969	53	58	1.62	22.1003	3	2	1	2	4	80	66	10000	7000	-14	-3000	0	0	0
2	1969	53	69	1.58	27.6398	3	2	1	2	5	120	460	25	3000	340	25	0	0	25
2	1969	53	85	1.6	33.2031	1	1	2	3	3	150	120	2000	3000	-30	1000	0	1	1
1	1969	53	71	1.74	23.4509	3	2	1	2	3	150	68	6540	8230	-82	1690	1	1	1
2	1969	53	85	1.75	27.7551	5	2	1	2	3	180	86	7000	5893	-94	-1107	1	1	0
2	1970	52	80	1.61	30.863	3	3	1	1	5	75	20	16964	5403	-55	-11561	0	1	0
2	1970	52	57	1.69	19.9573	1	1	1	4	3	99	231	5838	6384	132	546	0	0	0
1	1970	52	86	1.8	26.5432	3	1	1	3	3	180	180	3000	20000	0	17000	0	0	1
2	1970	52	75	1.74	24.7721	3	1	2	2	3	246	295	3400	3648	49	248	0	0	0
2	1970	52	67	1.63	25.2174	1	1	2	1	5	200	294	2500	5495	94	2995	0	0	1
2	1970	52	56	1.63	21.0772	4	3	1	2	5	102	91	25	25	-11	25	0	0	25
1	1971	51	73	1.76	23.5666	1	2	2	0	4	250	240	11000	12000	-10	1000	0	0	1
2	1971	51	51	1.6	19.9219	2	2	2	2	3	150	120	5672	6000	-30	328	0	1	0
1	1971	51	105	1.83	31.3536	3	2	1	2	4	90	60	50000	10000	-30	-40000	0	1	0
2	1971	51	70	1.7	24.2215	1	1	1	2	3	150	90	25	3000	-60	25	1	1	25
2	1971	51	55	1.65	20.202	4	1	1	2	3	143	130	15000	15000	-13	0	0	0	0
1	1971	51	75	1.76	24.2123	4	2	1	3	3	73	97	39000	5411	24	-33589	0	0	0
2	1971	51	97	1.67	34.7807	2	2	2	0	5	180	210	25	25	30	25	0	0	25
2	1971	51	68	1.68	24.093	1	1	2	4	3	240	221	7900	14828	-19	6928	0	0	1
2	1971	51	57	1.58	22.8329	1	1	1	2	3	224	182	8600	4628	-42	-3972	0	1	0
2	1971	51	80	1.74	26.4236	3	1	1	3	3	230	150	5500	3644	-80	-1856	1	1	0
1	1971	51	84	1.82	25.3593	1	1	1	2	3	51	73	25	25	22	25	0	0	25
2	1971	51	66	1.61	25.462	3	2	1	2	5	240	330	21000	36494	90	15494	0	0	1
1	1971	51	98	1.8	30.2469	1	1	1	3	3	187	166	2581	3799	-21	1218	0	0	1
1	1972	50	82	1.84	24.2202	3	1	1	2	3	180	165	50000	5000	-15	-45000	0	0	0
1	1972	50	105	1.78	33.1398	5	4	1	2	3	220	129	4694	4500	-91	-194	1	1	0
2	1972	50	61	1.54	25.721	1	1	1	2	5	240	210	2400	4000	-30	1600	0	1	1
1	1972	50	133	1.83	39.7145	3	1	1	3	3	236	181	3200	4792	-55	1592	0	1	1
2	1972	50	92	1.72	31.0979	5	1	1	3	5	60	93	40000	15000	33	-25000	0	0	0
2	1972	50	86	1.58	34.4496	4	1	1	1	3	56	56	3000	4000	0	1000	0	0	1
2	1972	50	58	1.6	22.6562	4	1	1	2	4	84	73	25	25	-11	25	0	0	25
1	1972	50	83	1.83	24.7843	1	1	1	3	3	210	297	2000	1600	87	-400	0	0	0
1	1972	50	75	1.75	24.4898	3	4	1	2	5	120	120	30000	6000	0	-24000	0	0	0
1	1973	49	87	1.84	25.6971	2	1	1	3	3	158	160	9000	28184	2	19184	0	0	1
2	1973	49	58	1.6	22.6562	3	3	1	2	3	87	80	2834	1775	-7	-1059	0	0	0
2	1973	49	73	1.7	25.2595	2	1	1	2	4	90	60	5000	5000	-30	0	0	1	0
2	1973	49	80	1.58	32.0461	3	2	1	1	3	123	95	14730	23936	-28	9206	0	0	1
2	1973	49	74	1.76	23.8895	3	2	1	1	4	92	68	25	25	-24	25	0	0	25
1	1973	49	110	1.96	28.6339	3	2	1	0	9	363	330	22000	25000	-33	3000	0	1	1
1	1973	49	83	1.85	24.2513	1	2	1	4	2	85	152	100000	87000	67	-13000	0	0	0
2	1973	49	53	1.61	20.4467	3	4	2	1	5	241	221	15500	12123	-20	-3377	0	0	0
1	1973	49	80	1.8	24.6914	1	1	1	2	3	180	150	11059	12601	-30	1542	0	1	1
2	1973	49	59	1.65	21.6713	3	2	1	2	5	144	269	950	1519	125	569	0	0	0
2	1973	49	52	1.57	21.0962	4	1	1	1	4	105	58	20400	3460	-47	-16940	0	1	0
2	1973	49	53	1.7	18.3391	5	2	1	3	3	360	250	40100	8900	-110	-31200	1	1	0
2	1973	49	80	1.58	32.0461	3	2	1	1	3	123	86	14730	18297	-37	3567	0	1	1
1	1973	49	90	1.81	27.4717	1	2	2	2	5	180	120	1428	6500	-60	5072	1	1	1
2	1973	49	68	1.7	23.5294	4	2	1	2	3	227	90	6000	8000	-137	2000	1	1	1
2	1973	49	82	1.58	32.8473	3	2	1	1	3	149	167	15639	13764	18	-1875	0	0	0
2	1974	48	89	1.7	30.7958	5	2	1	0	3	187	312	4223	3024	125	-1199	0	0	0
2	1974	48	49	1.59	19.3821	5	2	1	2	5	240	105	40000	67743	-135	27743	1	1	1
1	1974	48	77	1.78	24.3025	1	1	1	3	3	302	253	8196	5734	-49	-2462	0	1	0
2	1974	48	70	1.53	29.903	1	1	2	1	3	300	150	2791	4008	-150	1217	1	1	1
2	1974	48	95	1.8	29.321	1	1	2	1	3	150	104	2626	2153	-46	-473	0	1	0
2	1974	48	90	1.64	33.4622	5	2	1	2	5	60	105	7000	7000	45	0	0	0	0
1	1974	48	65	1.7	22.4913	1	1	1	4	3	60	15	5000	3000	-45	-2000	0	1	0
2	1974	48	70	1.7	24.2215	4	1	1	2	3	60	80	3500	4500	20	1000	0	0	1
2	1975	47	65	1.68	23.03	2	1	2	0	3	222	202	3000	2755	-20	-245	0	0	0
2	1975	47	50	1.65	18.3655	1	1	1	3	3	180	150	11000	14430	-30	3430	0	1	1
2	1975	47	53	1.59	20.9644	4	1	1	0	3	120	90	10000	7000	-30	-3000	0	1	0
2	1975	47	48	1.66	17.4191	3	1	1	2	3	80	60	7000	8000	-20	1000	0	0	1
1	1975	47	70	1.8	21.6049	1	1	1	2	3	170	160	5048	6000	-10	952	0	0	0
2	1975	47	62	1.6	24.2187	1	1	2	1	3	109	249	4500	3904	140	-596	0	0	0
2	1975	47	70	1.7	24.2215	4	1	1	4	3	210	136	6304	6300	-74	-4	1	1	0
2	1975	47	68	1.65	24.977	3	3	1	2	3	120	225	98000	243000	105	145000	0	0	1
2	1975	47	53	1.58	21.2306	3	3	1	0	5	160	116	7200	6128	-44	-1072	0	1	0
1	1975	47	83	1.71	28.3848	2	1	1	2	3	211	0	6644	25	-211	25	1	1	25
2	1975	47	65	1.78	20.5151	5	1	1	3	4	180	90	6000	8000	-90	2000	1	1	1
2	1975	47	54	1.6	21.0937	4	1	1	1	3	149	138	7824	6643	-11	-1181	0	0	0
2	1975	47	53	1.59	20.9644	4	1	1	0	3	120	90	10000	6000	-30	-4000	0	1	0
1	1975	47	76	1.7	26.2976	3	2	1	3	3	105	99	5000	6000	-6	1000	0	0	1
2	1975	47	61	1.58	24.4352	3	2	1	3	3	300	300	6000	25	0	25	0	0	25
1	1976	46	78	1.72	26.3656	5	2	2	3	4	240	135	25	6428	-105	25	1	1	25
1	1976	46	77	1.73	25.7276	5	1	1	1	3	390	351	9850	10789	-39	939	0	1	0
2	1976	46	58	1.63	21.83	3	2	1	2	3	115	49	1822	2574	-66	752	1	1	0
2	1976	46	66	1.73	22.0522	3	1	1	3	4	204	176	1965	1552	-28	-413	0	0	0
2	1976	46	60	1.6	23.4375	1	1	1	1	4	60	60	25	25	0	25	0	0	25
1	1976	46	78	1.74	25.763	1	1	1	3	3	180	117	32000	6918	-63	-25082	1	1	0
2	1976	46	67	1.67	24.0238	1	1	1	0	3	300	255	5000	8000	-45	3000	0	1	1
2	1977	45	65	1.61	25.0762	4	1	1	1	3	330	270	25	25	-60	25	1	1	25
2	1977	45	70	1.59	27.6888	4	2	1	2	5	285	126	5059	39575	-159	34516	1	1	1
2	1977	45	93	1.63	35.0032	3	2	1	1	4	156	180	6284	5815	24	-469	0	0	0
2	1977	45	70	1.59	27.6888	1	4	1	2	5	150	20	55000	52000	-130	-3000	1	1	0
2	1977	45	49	1.63	18.4425	4	1	1	2	3	210	60	25	25	-150	25	1	1	25
1	1977	45	85	1.7	29.4118	4	2	1	2	3	90	90	6000	7400	0	1400	0	0	1
2	1977	45	63	1.65	23.1405	3	2	1	2	5	89	115	11709	10171	26	-1538	0	0	0
2	1977	45	55	1.6	21.4844	4	2	1	1	4	217	76	10352	11147	-141	795	1	1	0
2	1977	45	49	1.63	18.4425	4	1	1	2	3	210	75	10000	15000	-135	5000	1	1	1
2	1977	45	72	1.64	26.7698	3	1	1	2	3	250	192	7000	8557	-58	1557	0	1	1
2	1977	45	64	1.7	22.1453	1	1	1	2	3	90	60	200	12000	-30	11800	0	1	1
2	1978	44	106	1.6	41.4062	5	3	1	1	5	180	191	39132	4000	11	-35132	0	0	0
1	1978	44	70	1.83	20.9024	1	1	1	1	3	40	20	8000	8000	-20	0	0	0	0
2	1978	44	61	1.64	22.68	3	1	1	1	4	150	90	9943	9965	-60	22	1	1	0
1	1978	44	80	1.78	25.2493	3	1	1	2	2	293	257	3000	2442	-36	-558	0	1	0
2	1978	44	75	1.64	27.8852	4	2	1	2	5	271	177	50000	8000	-94	-42000	1	1	0
2	1978	44	126	1.65	46.281	3	2	1	3	5	203	151	4000	55106	-52	51106	0	1	1
2	1978	44	70	1.7	24.2215	5	1	1	3	3	180	150	30000	30000	-30	0	0	1	0
2	1978	44	64	1.73	21.3839	4	1	1	3	3	112	143	3709	3183	31	-526	0	0	0
2	1978	44	78	1.78	24.6181	4	2	1	2	9	100	134	10000	1994	34	-8006	0	0	0
1	1978	44	68	1.7	23.5294	1	2	1	1	7	45	90	14868	18400	45	3532	0	0	1
2	1978	44	56	1.6	21.875	3	2	2	0	8	450	313	2634	4260	-137	1626	1	1	1
1	1978	44	63	1.8	19.4444	3	3	2	0	8	277	316	7626	6225	39	-1401	0	0	0
2	1978	44	64	1.65	23.5078	2	1	1	3	3	89	100	25	25	11	25	0	0	25
2	1978	44	65	1.7	22.4913	1	2	1	2	4	225	218	6582	6543	-7	-39	0	0	0
2	1978	44	61	1.68	21.6128	2	2	1	1	3	120	88	12000	12000	-32	0	0	1	0
2	1979	43	59	1.72	19.9432	4	1	1	1	3	240	110	7779	54136	-130	46357	1	1	1
2	1979	43	63	1.69	22.0581	4	2	1	2	5	120	54	72000	8500	-66	-63500	1	1	0
2	1979	43	82	1.65	30.1194	5	2	1	3	5	307	340	3000	500	33	-2500	0	0	0
1	1979	43	71	1.72	23.9995	1	2	2	0	9	270	223	4000	3615	-47	-385	0	1	0
2	1979	43	70	1.7	24.2215	2	1	1	4	4	165	260	1887	2156	95	269	0	0	0
2	1979	43	67	1.55	27.8876	4	2	1	2	5	102	79	4725	5000	-23	275	0	0	0
2	1979	43	60	1.65	22.0386	5	2	1	2	4	120	90	10000	12000	-30	2000	0	1	1
2	1979	43	64	1.74	21.1389	3	1	1	2	3	240	120	3000	25	-120	25	1	1	25
2	1979	43	112	1.73	37.4219	4	2	2	0	2	741	564	3720	4577	-177	857	1	1	0
1	1979	43	100	1.76	32.2831	4	2	1	0	1	360	336	6000	9058	-24	3058	0	0	1
2	1979	43	68	1.68	24.093	5	2	1	2	5	180	165	10000	10000	-15	0	0	0	0
2	1979	43	65	1.65	23.8751	4	1	1	2	3	126	150	30000	20100	24	-9900	0	0	0
2	1979	43	50	1.68	17.7154	4	1	1	1	3	300	136	1200	1880	-164	680	1	1	0
2	1979	43	64	1.66	23.2254	3	1	1	2	3	120	60	5000	35000	-60	30000	1	1	1
2	1979	43	89	1.71	30.4367	4	1	1	4	3	74	130	25	0	56	25	0	0	25
2	1979	43	75	1.69	26.2596	3	1	1	0	3	104	58	3000	2260	-46	-740	0	1	0
1	1979	43	90	1.8	27.7778	3	1	1	2	3	120	45	5000	7000	-75	2000	1	1	1
1	1980	42	70	1.77	22.3435	1	1	1	0	3	210	200	1429	40000	-10	38571	0	0	1
2	1980	42	62	1.7	21.4533	1	2	1	3	5	300	300	25	1875	0	25	0	0	25
2	1980	42	63	1.72	21.2953	3	2	1	1	4	135	120	4000	5000	-15	1000	0	0	1
2	1980	42	54	1.63	20.3244	3	2	2	3	5	206	178	2386	3784	-28	1398	0	0	1
2	1980	42	75	1.61	28.9341	4	2	1	1	3	30	30	2000	3000	0	1000	0	0	1
2	1980	42	60	1.68	21.2585	1	1	1	2	3	120	120	8500	100000	0	91500	0	0	1
2	1980	42	80	1.69	28.0102	1	1	1	1	4	210	138	9088	7741	-72	-1347	1	1	0
2	1980	42	63	1.71	21.5451	1	2	1	3	4	142	139	9000	25	-3	25	0	0	25
2	1980	42	95	1.78	29.9836	1	2	1	0	4	180	120	5000	3500	-60	-1500	1	1	0
2	1980	42	65	1.73	21.7181	5	3	1	2	5	80	100	6000	5703	20	-297	0	0	0
2	1980	42	64	1.6	25	1	1	1	2	4	187	121	2442	2793	-66	351	1	1	0
2	1980	42	56	1.7	19.3772	3	2	1	2	4	150	80	25000	25	-70	25	1	1	25
1	1980	42	97	1.9	26.8698	4	3	1	2	6	141	128	3402	6664	-13	3262	0	0	1
1	1980	42	88	1.78	27.7743	1	1	1	3	3	245	240	11066	11379	-5	313	0	0	0
2	1980	42	62	1.67	22.231	3	1	1	3	4	108	52	25	2672	-56	25	0	1	25
2	1980	42	70	1.75	22.8571	1	1	2	0	4	110	94	3500	4623	-16	1123	0	0	1
2	1980	42	65	1.71	22.2291	4	1	1	2	4	150	120	7000	8000	-30	1000	0	1	1
2	1980	42	75	1.61	28.9341	4	2	1	1	3	30	30	3000	3000	0	0	0	0	0
2	1980	42	58	1.62	22.1003	2	2	1	2	5	11	0	2882	828	-11	-2054	0	0	0
1	1980	42	97	1.9	26.8698	4	3	1	2	5	141	113	3402	4643	-28	1241	0	0	1
1	1980	42	88	1.76	28.4091	5	2	1	1	5	60	60	5000	5000	0	0	0	0	0
2	1980	42	70	1.67	25.0995	1	1	1	2	3	330	144	6938	7298	-186	360	1	1	0
2	1980	42	57	1.6	22.2656	3	1	1	2	3	120	75	60000	25000	-45	-35000	0	1	0
1	1980	42	81	1.7	28.0277	1	1	1	2	3	237	154	10462	5906	-83	-4556	1	1	0
1	1981	41	75	1.82	22.6422	3	2	1	2	4	150	900	38353	29754	750	-8599	0	0	0
2	1981	41	63	1.67	22.5896	2	1	2	0	4	12	6	25	25	-6	25	0	0	25
2	1981	41	80	1.6	31.25	5	1	1	2	3	126	188	3186	4227	62	1041	0	0	1
2	1981	41	55	1.6	21.4844	4	2	2	0	4	194	150	4124	3350	-44	-774	0	1	0
2	1981	41	51	1.64	18.9619	1	2	1	2	3	174	92	7000	8000	-82	1000	1	1	1
2	1981	41	58	1.74	19.1571	3	1	1	0	5	45	60	25	25	15	25	0	0	25
2	1981	41	85	1.58	34.049	4	1	2	0	5	300	305	5000	3000	5	-2000	0	0	0
1	1981	41	65	1.75	21.2245	4	2	1	2	5	90	105	100000	100000	15	0	0	0	0
2	1981	41	55	1.6	21.4844	4	2	2	0	4	194	210	4124	4500	16	376	0	0	0
1	1981	41	81	1.75	26.449	3	1	1	3	3	330	56	12558	14207	-274	1649	1	1	1
2	1981	41	109	1.59	43.1154	3	2	1	2	5	2	289	13605	36010	287	22405	0	0	1
2	1981	41	55	1.66	19.9594	1	1	2	0	3	90	105	3800	5000	15	1200	0	0	1
2	1981	41	90	1.7	31.1419	1	1	1	3	3	210	120	7000	7454	-90	454	1	1	0
1	1981	41	72	1.9	19.9446	1	1	1	3	3	240	156	5000	7628	-84	2628	1	1	1
2	1982	40	57	1.63	21.4536	3	3	1	3	5	60	45	23548	3856	-15	-19692	0	0	0
2	1982	40	53	1.75	17.3061	1	1	2	0	3	90	272	60000	60000	182	0	0	0	0
1	1982	40	81	1.8	25	1	2	1	2	3	240	240	5745	4900	0	-845	0	0	0
1	1982	40	78	1.8	24.0741	3	1	1	2	3	177	224	25	25	47	25	0	0	25
2	1982	40	53	1.63	19.9481	3	2	1	2	5	225	150	61000	72000	-75	11000	1	1	1
2	1982	40	71	1.63	26.7229	3	2	1	4	3	245	120	5000	5000	-125	0	1	1	0
2	1982	40	53	1.57	21.5019	3	2	1	2	5	90	30	5000	5000	-60	0	1	1	0
1	1982	40	62	1.74	20.4783	1	1	1	0	3	120	120	25	25	0	25	0	0	25
2	1982	40	75	1.7	25.9516	5	1	2	0	3	120	209	4013	2833	89	-1180	0	0	0
2	1982	40	68	1.65	24.977	3	2	1	3	5	150	120	56000	56000	-30	0	0	1	0
1	1982	40	65	1.75	21.2245	3	1	1	0	3	180	146	10000	10000	-34	0	0	1	0
2	1982	40	64	1.72	21.6333	4	1	1	2	3	108	125	5932	6131	17	199	0	0	0
2	1983	39	62	1.77	19.79	1	1	1	2	3	180	165	4980	8743	-15	3763	0	0	1
2	1983	39	80	1.8	24.6914	3	1	1	3	3	188	86	1843	2529	-102	686	1	1	0
2	1983	39	76	1.73	25.3934	4	4	1	3	5	392	99	4842	5459	-293	617	1	1	0
2	1983	39	82	1.6	32.0312	1	3	1	2	5	150	238	8696	6434	88	-2262	0	0	0
2	1983	39	54	1.6	21.0937	1	1	1	2	3	60	40	8000	8000	-20	0	0	0	0
2	1983	39	56	1.61	21.6041	1	1	2	1	4	195	90	42000	56000	-105	14000	1	1	1
1	1983	39	73	1.8	22.5309	1	1	1	2	3	74	60	25	25	-14	25	0	0	25
2	1983	39	70	1.6	27.3437	1	1	1	1	3	300	269	30392	18542	-31	-11850	0	1	0
2	1983	39	62	1.7	21.4533	2	1	2	0	5	30	20	4140	3550	-10	-590	0	0	0
2	1984	38	60	1.6	23.4375	1	1	2	0	3	161	140	25	25	-21	25	0	0	25
2	1984	38	64	1.6	25	1	5	1	1	3	43	50	25	25	7	25	0	0	25
2	1984	38	64	1.57	25.9645	3	3	1	3	5	313	304	3741	3098	-9	-643	0	0	0
2	1984	38	74	1.69	25.9095	1	1	2	0	3	110	70	25	25	-40	25	0	1	25
1	1984	38	82	1.85	23.9591	1	1	1	1	3	174	94	2340	4650	-80	2310	1	1	1
2	1984	38	63	1.67	22.5896	5	2	1	3	5	244	194	18000	6000	-50	-12000	0	1	0
1	1985	37	75	1.8	23.1481	1	3	1	1	2	126	149	7500	38800	23	31300	0	0	1
2	1985	37	60	1.6	23.4375	4	2	1	2	5	180	135	3800	3825	-45	25	0	1	0
2	1985	37	54	1.6	21.0937	3	1	1	1	3	210	60	5000	5600	-150	600	1	1	0
2	1985	37	65	1.68	23.03	1	1	1	2	3	207	122	4712	3595	-85	-1117	1	1	0
2	1985	37	93	1.74	30.7174	4	2	1	2	5	222	202	2995	4080	-20	1085	0	0	1
2	1985	37	55	1.62	20.9572	1	1	1	2	4	290	240	70000	74000	-50	4000	0	1	1
2	1985	37	72	1.65	26.4463	3	3	1	1	5	90	60	3256	4624	-30	1368	0	1	1
1	1985	37	74	1.84	21.8573	1	1	1	2	3	118	178	8123	12861	60	4738	0	0	1
2	1985	37	93	1.74	30.7174	4	2	1	2	5	222	180	4432	6250	-42	1818	0	1	1
2	1985	37	100	1.63	37.6378	1	1	1	0	3	71	40	25	25	-31	25	0	1	25
2	1985	37	55	1.62	20.9572	1	1	1	2	4	290	180	70000	12000	-110	-58000	1	1	0
2	1986	36	65	1.65	23.8751	5	1	1	2	3	137	157	3000	3264	20	264	0	0	0
2	1986	36	80	1.65	29.3848	3	1	1	2	3	169	130	25	25	-39	25	0	1	25
2	1986	36	69	1.71	23.597	1	2	1	1	3	77	69	16940	3063	-8	-13877	0	0	0
2	1986	36	62	1.63	23.3355	1	1	1	2	3	210	0	50000	46000	-210	-4000	1	1	0
2	1986	36	62	1.69	21.7079	4	1	1	2	3	90	60	35000	2000	-30	-33000	0	1	0
2	1986	36	72	1.65	26.4463	4	2	1	2	5	240	121	9779	9632	-119	-147	1	1	0
1	1986	36	65	1.75	21.2245	1	1	2	0	3	210	193	7100	54000	-17	46900	0	0	1
2	1986	36	68	1.68	24.093	4	2	1	3	5	203	218	5694	4096	15	-1598	0	0	0
2	1986	36	82	1.68	29.0533	2	2	1	1	5	150	90	6000	6000	-60	0	1	1	0
2	1987	35	58	1.58	23.2335	3	2	1	3	5	137	147	37750	38687	10	937	0	0	0
2	1987	35	56	1.74	18.4965	3	1	1	1	9	347	321	3327	1650	-26	-1677	0	0	0
2	1987	35	69	1.66	25.0399	1	2	1	0	5	120	66	5986	7109	-54	1123	0	1	1
2	1987	35	45	1.6	17.5781	3	3	1	2	3	120	134	6500	8802	14	2302	0	0	1
2	1987	35	63	1.65	23.1405	1	1	2	1	3	180	170	3000	3000	-10	0	0	0	0
1	1987	35	87	1.87	24.8792	1	1	1	1	3	90	60	25	20000	-30	25	0	1	25
1	1987	35	92	1.87	26.309	1	2	2	0	3	450	360	3000	25000	-90	22000	1	1	1
2	1987	35	83	1.63	31.2394	1	2	2	0	4	297	155	6554	6940	-142	386	1	1	0
2	1987	35	63	1.64	23.4236	3	2	1	0	5	90	60	4000	12119	-30	8119	0	1	1
2	1988	34	58	1.7	20.0692	1	2	1	2	5	180	180	35725	6100	0	-29625	0	0	0
2	1988	34	61	1.72	20.6193	4	1	1	1	3	214	100	5300	6000	-114	700	1	1	0
1	1988	34	64	1.76	20.6612	3	2	1	2	5	61	57	5203	5257	-4	54	0	0	0
1	1988	34	78	1.83	23.2912	3	2	1	0	4	105	90	2500	4000	-15	1500	0	0	1
2	1988	34	130	1.65	47.7502	3	2	1	3	4	300	167	25	6784	-133	25	1	1	25
2	1988	34	55	1.69	19.257	1	1	1	2	5	160	80	70000	80000	-80	10000	1	1	1
2	1988	34	55	1.7	19.0311	1	1	2	0	3	120	210	5500	6500	90	1000	0	0	1
2	1988	34	65	1.71	22.2291	3	1	1	2	3	133	105	30000	20000	-28	-10000	0	0	0
2	1988	34	91	1.75	29.7143	3	2	1	2	4	207	218	25	25	11	25	0	0	25
2	1988	34	50	1.61	19.2894	1	1	1	1	3	180	188	5443	7172	8	1729	0	0	1
2	1988	34	50	1.59	19.7777	3	1	1	1	5	55	60	8500	8000	5	-500	0	0	0
1	1988	34	105	1.75	34.2857	3	1	1	1	3	156	117	8612	7625	-39	-987	0	1	0
2	1988	34	50	1.61	19.2894	1	1	1	1	3	180	130	5443	6611	-50	1168	0	1	1
2	1988	34	64	1.62	24.3865	4	1	1	2	5	105	100	6884	5000	-5	-1884	0	0	0
1	1989	33	68	1.85	19.8685	1	1	2	1	3	33	94	4666	3219	61	-1447	0	0	0
2	1989	33	74	1.65	27.1809	3	1	1	3	3	200	128	1807	1136	-72	-671	1	1	0
1	1989	33	74	1.87	21.1616	3	1	1	1	3	240	242	9012	9957	2	945	0	0	0
1	1989	33	81	1.75	26.449	5	1	1	0	3	331	282	3666	1526	-49	-2140	0	1	0
2	1989	33	74	1.7	25.6055	2	1	1	0	3	120	60	4727	9000	-60	4273	1	1	1
1	1989	33	98	1.81	29.9136	3	1	1	1	5	240	240	25	25	0	25	0	0	25
1	1989	33	73	1.77	23.3011	1	1	1	0	5	180	243	7000	2700	63	-4300	0	0	0
1	1989	33	78	1.76	25.1808	2	1	1	1	3	50	81	5415	2826	31	-2589	0	0	0
1	1989	33	76	1.92	20.6163	3	3	1	1	5	204	129	4135	5200	-75	1065	1	1	1
2	1989	33	95	1.78	29.9836	3	2	1	3	5	223	135	25	4585	-88	25	1	1	25
2	1989	33	73	1.63	27.4756	1	1	2	0	5	195	173	7837	9028	-22	1191	0	0	1
2	1989	33	70	1.65	25.7117	5	2	1	1	5	180	135	25	25	-45	25	0	1	25
2	1989	33	90	1.63	33.8741	3	4	1	2	5	210	135	50000	50000	-75	0	1	1	0
1	1989	33	78	1.76	25.1808	2	1	1	1	3	50	31	5415	2826	-19	-2589	0	0	0
1	1989	33	69	1.79	21.5349	1	1	1	1	3	150	150	11259	9786	0	-1473	0	0	0
1	1989	33	69	1.79	21.5349	1	1	1	1	3	150	150	11259	8410	0	-2849	0	0	0
2	1990	32	53	1.66	19.2336	1	1	2	0	5	180	170	1380	1900	-10	520	0	0	0
2	1990	32	62	1.68	21.9671	1	1	2	1	3	170	105	25	5273	-65	25	1	1	25
1	1990	32	73	1.82	22.0384	3	2	1	0	4	150	0	15000	6000	-150	-9000	1	1	0
2	1990	32	61	1.72	20.6193	3	1	1	0	3	105	135	2000	3000	30	1000	0	0	1
2	1990	32	54	1.59	21.3599	3	1	1	0	3	48	150	6579	13629	102	7050	0	0	1
2	1990	32	62	1.7	21.4533	5	2	1	1	5	157	114	19000	5309	-43	-13691	0	1	0
2	1990	32	63	1.69	22.0581	2	1	1	1	5	50	45	5585	4645	-5	-940	0	0	0
2	1990	32	55	1.57	22.3133	4	2	1	0	5	255	216	6500	2000	-39	-4500	0	1	0
2	1991	31	53	1.61	20.4467	2	1	1	0	8	432	137	3150	3852	-295	702	1	1	0
2	1991	31	72	1.58	28.8415	5	3	2	2	5	107	73	3745	5544	-34	1799	0	1	1
2	1991	31	70	1.59	27.6888	5	1	1	1	3	207	152	3160	3560	-55	400	0	1	0
1	1991	31	70	1.75	22.8571	3	2	2	1	5	278	266	4556	5940	-12	1384	0	0	1
2	1991	31	71	1.74	23.4509	3	1	1	0	3	112	105	6000	5792	-7	-208	0	0	0
2	1991	31	115	1.57	46.655	2	1	2	0	5	135	120	3095	5000	-15	1905	0	0	1
2	1991	31	55	1.69	19.257	1	1	1	0	3	115	139	4369	6465	24	2096	0	0	1
2	1991	31	60	1.68	21.2585	4	1	2	0	3	72	57	5000	5000	-15	0	0	0	0
2	1991	31	75	1.7	25.9516	5	3	1	4	5	179	132	2100	18186	-47	16086	0	1	1
2	1991	31	76	1.64	28.257	1	1	2	0	5	89	38	6031	7233	-51	1202	0	1	1
2	1991	31	80	1.7	27.6817	3	1	2	0	3	175	262	29511	26935	87	-2576	0	0	0
2	1991	31	75	1.7	25.9516	1	1	1	3	8	280	297	25	25	17	25	0	0	25
2	1991	31	55	1.69	19.257	1	1	1	0	3	115	123	4369	8153	8	3784	0	0	1
2	1992	30	60	1.59	23.7332	3	1	1	2	4	127	68	1000	3500	-59	2500	0	1	1
1	1992	30	83	1.72	28.0557	1	1	2	0	3	168	100	3777	1879	-68	-1898	1	1	0
2	1992	30	60	1.6	23.4375	3	4	1	1	5	120	60	53676	49000	-60	-4676	1	1	0
2	1992	30	72	1.65	26.4463	1	1	2	0	3	420	344	4000	6598	-76	2598	1	1	1
2	1992	30	60	1.53	25.6312	1	1	1	0	3	72	75	8000	30000	3	22000	0	0	1
2	1992	30	65	1.6	25.3906	1	1	2	0	5	103	143	12000	39360	40	27360	0	0	1
1	1992	30	74	1.76	23.8895	1	1	1	0	3	112	170	2513	12700	58	10187	0	0	1
2	1992	30	52	1.61	20.061	4	2	1	2	4	30	154	4162	3855	124	-307	0	0	0
2	1992	30	48	1.57	19.4734	1	1	1	1	4	260	190	25	3201	-70	25	1	1	25
2	1992	30	55	1.6	21.4844	1	1	2	0	3	200	90	7000	60000	-110	53000	1	1	1
2	1992	30	57	1.66	20.6852	1	1	1	0	3	66	105	11000	11000	39	0	0	0	0
2	1992	30	56	1.67	20.0796	2	1	1	0	5	170	120	2500	2000	-50	-500	0	1	0
1	1993	29	73	1.79	22.7833	1	2	1	1	5	65	81	15012	12191	16	-2821	0	0	0
2	1993	29	63	1.68	22.3214	5	1	1	1	3	112	119	1243	2406	7	1163	0	0	1
2	1993	29	52	1.65	19.1001	2	1	1	0	3	136	189	8784	7746	53	-1038	0	0	0
2	1993	29	60	1.63	22.5827	5	2	1	0	5	90	59	70000	22000	-31	-48000	0	1	0
1	1993	29	80	1.9	22.1607	1	1	2	0	8	240	180	15000	31620	-60	16620	1	1	1
2	1993	29	70	1.61	27.0051	1	1	1	0	3	146	129	4701	2740	-17	-1961	0	0	0
1	1993	29	73	1.74	24.1115	1	2	1	0	2	341	195	7842	6551	-146	-1291	1	1	0
1	1994	28	87	1.85	25.42	1	1	1	0	3	240	180	2000	2000	-60	0	1	1	0
2	1994	28	63	1.6	24.6094	3	1	2	0	3	284	198	4497	3760	-86	-737	1	1	0
2	1994	28	64	1.6	25	3	3	1	1	5	402	197	5000	6416	-205	1416	1	1	1
2	1994	28	51	1.74	16.845	1	1	2	0	3	200	120	58462	8300	-80	-50162	1	1	0
1	1994	28	63	1.8	19.4444	3	1	1	0	3	41	35	49000	49000	-6	0	0	0	0
2	1994	28	70	1.63	26.3465	1	1	2	0	3	288	260	5413	1635	-28	-3778	0	0	0
2	1994	28	63	1.71	21.5451	1	2	1	0	5	90	97	25	25	7	25	0	0	25
2	1994	28	50	1.52	21.6413	2	1	1	0	3	110	120	100000	100000	10	0	0	0	0
2	1994	28	71	1.67	25.4581	2	1	1	1	3	180	180	7000	5000	0	-2000	0	0	0
1	1994	28	75	1.83	22.3954	3	1	2	0	8	150	120	10000	11000	-30	1000	0	1	1
1	1994	28	82	1.83	24.4857	4	3	1	0	10	345	303	4200	6800	-42	2600	0	1	1
1	1994	28	85	1.75	27.7551	1	1	2	0	5	317	303	9252	11375	-14	2123	0	0	1
2	1994	28	60	1.71	20.5191	1	1	2	0	3	270	210	5000	5500	-60	500	1	1	0
1	1994	28	64	1.73	21.3839	1	1	1	0	3	150	120	5570	4400	-30	-1170	0	1	0
2	1994	28	76	1.65	27.9155	1	2	2	0	5	278	390	8820	8500	112	-320	0	0	0
2	1994	28	50	1.6	19.5312	4	1	1	0	3	190	102	4500	2990	-88	-1510	1	1	0
1	1994	28	70	1.78	22.0932	3	2	2	0	3	100	160	3000	1668	60	-1332	0	0	0
1	1995	27	61	1.76	19.6927	2	1	1	2	3	305	283	8000	8000	-22	0	0	0	0
2	1995	27	60	1.63	22.5827	1	1	1	0	3	170	186	2900	4404	16	1504	0	0	1
2	1995	27	88	1.62	33.5315	3	2	2	0	8	317	293	25	25	-24	25	0	0	25
1	1995	27	95	1.85	27.7575	1	1	2	0	3	15	6	4315	5873	-9	1558	0	0	1
2	1995	27	67	1.7	23.1834	2	1	1	0	3	177	170	4013	3269	-7	-744	0	0	0
1	1995	27	60	1.76	19.3698	1	1	2	2	3	105	32	7199	6690	-73	-509	1	1	0
2	1995	27	65	1.69	22.7583	3	1	2	0	4	147	212	4512	2855	65	-1657	0	0	0
2	1995	27	52	1.64	19.3337	1	1	1	1	3	180	180	6409	6843	0	434	0	0	0
2	1995	27	60	1.68	21.2585	4	1	2	0	3	150	110	6000	5000	-40	-1000	0	1	0
2	1995	27	62	1.73	20.7157	3	1	1	0	5	178	135	6822	8000	-43	1178	0	1	1
2	1995	27	49	1.56	20.1348	2	1	1	0	4	100	223	7000	4128	123	-2872	0	0	0
2	1995	27	57	1.65	20.9366	5	1	1	0	5	210	100	6000	4500	-110	-1500	1	1	0
2	1995	27	60	1.68	21.2585	4	1	2	0	3	150	120	6000	6500	-30	500	0	1	0
2	1996	26	56	1.61	21.6041	1	1	1	0	3	135	100	38446	41662	-35	3216	0	1	1
2	1996	26	61	1.58	24.4352	5	1	1	0	3	240	115	25	25	-125	25	1	1	25
2	1996	26	51	1.62	19.433	3	1	1	0	3	150	150	8000	10000	0	2000	0	0	1
1	1996	26	70	1.75	22.8571	1	1	1	0	3	141	175	7400	9547	34	2147	0	0	1
2	1996	26	54	1.55	22.4766	1	1	2	0	8	302	264	7000	6035	-38	-965	0	1	0
2	1996	26	49	1.57	19.8791	5	1	1	0	3	171	136	7000	5000	-35	-2000	0	1	0
2	1996	26	60	1.74	19.8177	1	1	1	0	8	155	95	5281	6470	-60	1189	1	1	1
2	1996	26	81	1.59	32.0399	4	2	1	0	5	292	240	9000	8500	-52	-500	0	1	0
1	1996	26	78	1.86	22.546	1	1	1	0	5	240	94	4000	5843	-146	1843	1	1	1
2	1996	26	57	1.66	20.6852	1	1	2	0	8	140	105	3654	5126	-35	1472	0	1	1
2	1996	26	56	1.59	22.151	1	2	2	0	4	143	168	8374	10080	25	1706	0	0	1
2	1996	26	62	1.82	18.7175	1	1	2	0	4	300	281	6051	7575	-19	1524	0	0	1
2	1996	26	67	1.76	21.6296	3	1	1	0	3	170	72	10500	12000	-98	1500	1	1	1
1	1996	26	74	1.78	23.3556	3	1	1	0	4	295	220	10141	16400	-75	6259	1	1	1
2	1996	26	59	1.67	21.1553	5	3	1	0	3	254	170	2989	2125	-84	-864	1	1	0
2	1996	26	62	1.72	20.9573	1	1	2	0	3	256	330	5708	3757	74	-1951	0	0	0
1	1996	26	60	1.74	19.8177	1	1	2	0	3	234	117	10000	7000	-117	-3000	1	1	0
2	1996	26	54	1.55	22.4766	1	1	2	0	8	302	231	7000	8039	-71	1039	1	1	1
2	1997	25	63	1.73	21.0498	4	1	1	1	5	164	130	54000	48000	-34	-6000	0	1	0
2	1997	25	60	1.66	21.7738	1	1	2	0	5	180	150	4000	3259	-30	-741	0	1	0
2	1997	25	58	1.6	22.6562	3	1	1	0	5	90	156	1760	1367	66	-393	0	0	0
2	1997	25	53	1.64	19.7055	1	1	2	0	8	160	240	8000	7000	80	-1000	0	0	0
2	1997	25	60	1.66	21.7738	1	1	2	0	5	180	255	4000	6000	75	2000	0	0	1
2	1997	25	59	1.76	19.047	2	1	2	0	3	180	210	7000	5027	30	-1973	0	0	0
2	1997	25	72	1.73	24.0569	4	2	1	0	5	240	300	4000	7000	60	3000	0	0	1
2	1997	25	53	1.64	19.7055	1	1	2	0	8	160	120	8000	6000	-40	-2000	0	1	0
1	1998	24	95	1.87	27.1669	1	1	2	0	8	240	240	1000	7857	0	6857	0	0	1
1	1998	24	82	1.87	23.4493	1	1	2	0	5	300	270	7000	7000	-30	0	0	1	0
2	1998	24	60	1.69	21.0077	1	1	1	0	8	150	120	5378	5069	-30	-309	0	1	0
2	1998	24	70	1.76	22.5981	1	1	2	0	8	210	288	10000	12410	78	2410	0	0	1
2	1998	24	85	1.63	31.9922	3	1	2	0	3	207	172	34944	44665	-35	9721	0	1	1
2	1998	24	57	1.61	21.9899	1	1	1	0	4	270	210	6250	8000	-60	1750	1	1	1
2	1998	24	62	1.7	21.4533	2	1	1	0	8	255	278	32275	5335	23	-26940	0	0	0
2	1998	24	65	1.75	21.2245	1	1	1	0	8	257	126	25	6725	-131	25	1	1	25
2	1998	24	54	1.65	19.8347	1	1	1	0	8	240	285	12000	11215	45	-785	0	0	0
2	1998	24	55	1.69	19.257	2	1	2	0	8	175	116	5566	3600	-59	-1966	0	1	0
2	1998	24	70	1.63	26.3465	1	1	2	0	8	225	270	2300	3800	45	1500	0	0	1
2	1998	24	57	1.69	19.9573	1	1	2	0	8	284	284	5518	5158	0	-360	0	0	0
2	1999	23	53	1.61	20.4467	4	1	2	0	8	269	340	2142	4781	71	2639	0	0	1
1	1999	23	68	1.71	23.255	3	1	1	0	5	290	232	7000	6500	-58	-500	0	1	0
2	1999	23	55	1.53	23.4952	4	1	2	0	4	315	330	4002	4607	15	605	0	0	0
2	1999	23	53	1.58	21.2306	1	1	2	0	8	320	280	3750	1500	-40	-2250	0	1	0
2	1999	23	50	1.55	20.8117	1	1	2	0	8	134	114	6689	7038	-20	349	0	0	0
2	1999	23	62	1.7	21.4533	2	1	2	0	8	141	146	6968	7466	5	498	0	0	0
2	1999	23	55	1.68	19.487	1	1	1	0	8	180	144	3647	2589	-36	-1058	0	1	0
2	1999	23	55	1.65	20.202	1	1	2	0	8	420	102	2142	6906	-318	4764	1	1	1
2	1999	23	53	1.64	19.7055	1	1	2	0	3	238	210	3842	9314	-28	5472	0	0	1
2	1999	23	91	1.63	34.2504	1	1	1	0	8	80	60	23000	25000	-20	2000	0	0	1
2	1999	23	55	1.65	20.202	1	1	2	0	8	171	135	5319	8271	-36	2952	0	1	1
1	1999	23	75	1.75	24.4898	3	1	1	0	5	184	300	2200	3182	116	982	0	0	0
2	1999	23	55	1.53	23.4952	1	1	2	0	8	180	120	6000	6000	-60	0	1	1	0
2	1999	23	53	1.61	20.4467	4	1	2	0	8	269	270	2142	4111	1	1969	0	0	1
2	1999	23	62	1.66	22.4996	1	1	2	0	8	132	76	5715	8244	-56	2529	0	1	1
2	2000	22	55	1.6	21.4844	3	1	2	0	8	212	301	8550	5000	89	-3550	0	0	0
2	2000	22	61	1.74	20.148	1	1	1	0	8	175	115	5345	6704	-60	1359	1	1	1
2	2000	22	70	1.6	27.3437	4	2	2	0	5	160	135	25	2000	-25	25	0	0	25
2	2000	22	47	1.57	19.0677	2	1	2	0	8	381	420	7200	6000	39	-1200	0	0	0
1	2000	22	85	1.88	24.0493	1	1	2	6	5	270	107	8000	6500	-163	-1500	1	1	0
2	2000	22	50	1.63	18.8189	1	1	2	3	8	231	276	10272	9242	45	-1030	0	0	0
1	2000	22	70	1.7	24.2215	1	1	2	0	8	180	180	25	25	0	25	0	0	25
2	2000	22	48	1.65	17.6309	3	1	2	0	8	360	309	7000	5036	-51	-1964	0	1	0
1	2000	22	64	1.79	19.9744	4	1	1	0	8	150	132	6200	6279	-18	79	0	0	0
2	2000	22	65	1.73	21.7181	3	2	2	0	5	290	88	2331	3078	-202	747	1	1	0
2	2000	22	55	1.65	20.202	1	1	2	0	8	480	300	5000	5000	-180	0	1	1	0
1	2001	21	82	1.73	27.3982	4	2	2	0	8	303	312	5450	4536	9	-914	0	0	0
1	2001	21	76	1.86	21.9679	1	1	2	0	8	225	114	11344	10352	-111	-992	1	1	0
1	2001	21	70	1.78	22.0932	1	1	1	0	8	226	154	6204	4535	-72	-1669	1	1	0
2	2001	21	55	1.64	20.4491	1	1	1	0	8	290	243	6568	7154	-47	586	0	1	0
2	2001	21	87	1.67	31.1951	2	1	2	0	8	450	401	24000	33757	-49	9757	0	1	1
2	2001	21	68	1.64	25.2826	3	2	1	0	8	400	320	4848	4640	-80	-208	1	1	0
2	2001	21	56	1.54	23.6128	1	1	2	0	8	443	449	12612	9310	6	-3302	0	0	0
2	2001	21	55	1.75	17.9592	1	2	2	0	8	89	56	10000	10000	-33	0	0	1	0
2	2001	21	45	1.53	19.2234	1	1	2	0	8	180	300	6800	8000	120	1200	0	0	1
1	2002	20	60	1.72	20.2812	5	2	2	0	8	312	300	4000	5000	-12	1000	0	0	1
1	2002	20	69	1.8	21.2963	3	1	2	0	8	310	261	7000	6460	-49	-540	0	1	0
2	2002	20	60	1.71	20.5191	2	2	2	0	8	331	398	49124	23464	67	-25660	0	0	0
2	2003	19	60	1.7	20.7612	1	2	2	0	8	120	90	15000	50000	-30	35000	0	1	1
1	2003	19	75	1.81	22.8931	3	2	2	0	5	662	620	7252	4300	-42	-2952	0	1	0
2	2003	19	65	1.7	22.4913	2	2	2	0	8	240	231	3700	4665	-9	965	0	0	0
2	2003	19	59	1.71	20.1771	1	3	1	0	8	360	240	4700	6310	-120	1610	1	1	1
1	2003	19	53	1.85	15.4858	4	2	2	0	8	261	282	1500	2500	21	1000	0	0	1
1	2004	18	61	1.8	18.8272	1	3	2	0	8	469	455	5500	2970	-14	-2530	0	0	0
2	2004	18	60	1.55	24.974	4	4	2	0	8	270	130	4843	3624	-140	-1219	1	1	0
1	2004	18	70	1.83	20.9024	1	2	2	2	5	240	300	12000	12000	60	0	0	0	0
2	2005	17	60	1.6	23.4375	1	2	2	0	8	280	180	6500	7000	-100	500	1	1	0
2	2005	17	58	1.68	20.5499	1	4	2	0	9	180	1080	10000	25	900	25	0	0	25
1	2005	17	65	1.76	20.984	1	4	2	0	8	300	270	11000	9500	-30	-1500	0	1	0
1	2005	17	64	1.78	20.1995	3	4	2	0	9	210	270	8323	9950	60	1627	0	0	1
1	2006	16	56	1.78	17.6745	4	4	2	0	8	120	240	25	25	120	25	0	0	25
1	2006	16	70	1.78	22.0932	4	4	2	0	8	660	390	3000	6000	-270	3000	1	1	1
2	2007	15	54	1.65	19.8347	4	4	2	0	8	120	90	6000	25	-30	25	0	1	25
2	2008	14	55	1.65	20.202	5	4	2	0	8	270	150	10000	10000	-120	0	1	1	0
2	2008	14	50	1.65	18.3655	4	4	2	0	8	240	191	3903	4448	-49	545	0	1	0
2	2008	14	49	1.64	18.2183	3	4	2	0	4	180	0	8000	9000	-180	1000	1	1	1
1	2009	13	45	1.59	17.7999	3	2	2	0	8	0	0	210000	21000	0	-189000	0	0	0
2	2009	13	60	1.7	20.7612	3	4	2	0	8	122	120	6593	23000	-2	16407	0	0	1
2	2009	13	39.5	1.59	15.6244	3	4	2	0	8	300	398	3000	1449	98	-1551	0	0	0
